# Supplementary material for: The Minimum Methionine Requirement for Adults Aged ≥60 Years Is the Same in Males and Females
Source: Nutrients. 2023 Sep 23;15(19):4112. doi: 10.3390/nu15194112 (PMC10574673; doi:10.3390/nu15194112)
Supplement: Supplementary file 1 [file nutrients-15-04112-s001.zip]

Archive with 2 entries (2 files):
- Supplementary Figure S1.pptx
- Supplementary Table S1.pdf
